# Supplementary material for: Quantitative Proteomics Analysis of FFPE Tumor Samples Reveals the Influences of NET-1 siRNA Nanoparticles and Sonodynamic Therapy on Tetraspanin Protein Involved in HCC
Source: Front Mol Biosci. 2021 May 10;8:678444. doi: 10.3389/fmolb.2021.678444 (PMC8141748; doi:10.3389/fmolb.2021.678444)
Supplement: Supplementary file 1 [file Table2.XLSX]

## Sheet: group_2.vs.group_1.GO_Enrich.me
Supplemental Table 2 The complete result of GO enrichment analysis
GO_ID	GO_Term	GO_Class	Pvalue	ProtID	Description
GO:0006468	protein phosphorylation	BP	0.001064	Q00534 P27361 F8W6G1 A0A024QZY5 O14976 B4E2L0 P12931	Cyclin-dependent kinase 6,Mitogen-activated protein kinase 3,Nuclear receptor-binding protein,PRP4 pre-mRNA processing factor 4 homolog B (Yeast), isoform CRA_a,Cyclin-G-associated kinase,cDNA FLJ54730, highly similar to cAMP-dependent protein kinase, beta-2-catalytic subunit,Proto-oncogene tyrosine-protein kinase Src
GO:0004672	protein kinase activity	MF	0.00122028	Q00534 P27361 F8W6G1 A0A024QZY5 O14976 B4E2L0 P12931	Cyclin-dependent kinase 6,Mitogen-activated protein kinase 3,Nuclear receptor-binding protein,PRP4 pre-mRNA processing factor 4 homolog B (Yeast), isoform CRA_a,Cyclin-G-associated kinase,cDNA FLJ54730, highly similar to cAMP-dependent protein kinase, beta-2-catalytic subunit,Proto-oncogene tyrosine-protein kinase Src
GO:0016310	phosphorylation	BP	0.00201109	Q00534 P27361 F8W6G1 A0A140VJL8 A0A024QZY5 O14976 B4E2L0 P12931	Cyclin-dependent kinase 6,Mitogen-activated protein kinase 3,Nuclear receptor-binding protein,Inositol-1-monophosphatase,PRP4 pre-mRNA processing factor 4 homolog B (Yeast), isoform CRA_a,Cyclin-G-associated kinase,cDNA FLJ54730, highly similar to cAMP-dependent protein kinase, beta-2-catalytic subunit,Proto-oncogene tyrosine-protein kinase Src
GO:0034329	cell junction assembly	BP	0.00209877	A0A2R8Y5A3 P78357	Catenin beta-1,Contactin-associated protein 1
GO:0045216	cell-cell junction organization	BP	0.00209877	A0A2R8Y5A3 P78357	Catenin beta-1,Contactin-associated protein 1
GO:0042803	protein homodimerization activity	MF	0.00345503	B7Z9B1 B4DL07	cDNA FLJ52398, highly similar to Cadherin-13,cDNA FLJ53353, highly similar to ATP-binding cassette sub-family D member 3
GO:0006464	cellular protein modification process	BP	0.00422175	Q00534 Q9H3S7 P27361 F8W6G1 Q9UPU5 Q6FHF7 A0A024QZY5 O14976 B4E2L0 P12931	Cyclin-dependent kinase 6,Tyrosine-protein phosphatase non-receptor type 23,Mitogen-activated protein kinase 3,Nuclear receptor-binding protein,Ubiquitin carboxyl-terminal hydrolase 24,RABGGTA protein (Fragment),PRP4 pre-mRNA processing factor 4 homolog B (Yeast), isoform CRA_a,Cyclin-G-associated kinase,cDNA FLJ54730, highly similar to cAMP-dependent protein kinase, beta-2-catalytic subunit,Prot…
GO:0032989	cellular component morphogenesis	BP	0.00511904	Q9H3S7 P78357	Tyrosine-protein phosphatase non-receptor type 23,Contactin-associated protein 1
GO:0006796	phosphate-containing compound metabolic process	BP	0.00557327	Q00534 Q9H3S7 P27361 F8W6G1 A0A140VJL8 A0A024QZY5 O14976 B4E2L0 P12931 A8KAH1	Cyclin-dependent kinase 6,Tyrosine-protein phosphatase non-receptor type 23,Mitogen-activated protein kinase 3,Nuclear receptor-binding protein,Inositol-1-monophosphatase,PRP4 pre-mRNA processing factor 4 homolog B (Yeast), isoform CRA_a,Cyclin-G-associated kinase,cDNA FLJ54730, highly similar to cAMP-dependent protein kinase, beta-2-catalytic subunit,Proto-oncogene tyrosine-protein kinase Src,cD…
GO:0009064	glutamine family amino acid metabolic process	BP	0.0118408	A8K335 A0A0A0MQS1	Folate gamma-glutamyl hydrolase,Pyrroline-5-carboxylate reductase
GO:0004573	mannosyl-oligosaccharide glucosidase activity	MF	0.0190978	Q13724	Mannosyl-oligosaccharide glucosidase
GO:0043162	ubiquitin-dependent protein catabolic process via the multivesicular body sorting pathway	BP	0.0190978	Q9H3S7	Tyrosine-protein phosphatase non-receptor type 23
GO:0008242	omega peptidase activity	MF	0.0190978	A8K335	Folate gamma-glutamyl hydrolase
GO:0030913	paranodal junction assembly	BP	0.0190978	P78357	Contactin-associated protein 1
GO:0033270	paranode region of axon	CC	0.0190978	P78357	Contactin-associated protein 1
GO:0004663	Rab geranylgeranyltransferase activity	MF	0.0190978	Q6FHF7	RABGGTA protein (Fragment)
GO:0005968	Rab-protein geranylgeranyltransferase complex	CC	0.0190978	Q6FHF7	RABGGTA protein (Fragment)
GO:0018344	protein geranylgeranylation	BP	0.0190978	Q6FHF7	RABGGTA protein (Fragment)
GO:0002218	activation of innate immune response	BP	0.0190978	A0A2R3XZB7	Stimulator of interferon protein
GO:0032481	positive regulation of type I interferon production	BP	0.0190978	A0A2R3XZB7	Stimulator of interferon protein
GO:0006659	phosphatidylserine biosynthetic process	BP	0.0190978	A8KAH1	cDNA FLJ75839, highly similar to Homo sapiens phosphatidylserine synthase 1 (PTDSS1), mRNA
GO:0007029	endoplasmic reticulum organization	BP	0.0190978	O14657	Torsin-1B
GO:0015910	peroxisomal long-chain fatty acid import	BP	0.0190978	B4DL07	cDNA FLJ53353, highly similar to ATP-binding cassette sub-family D member 3
GO:0006650	glycerophospholipid metabolic process	BP	0.0209252	A0A140VJL8 A8KAH1	Inositol-1-monophosphatase,cDNA FLJ75839, highly similar to Homo sapiens phosphatidylserine synthase 1 (PTDSS1), mRNA
GO:0005085	guanyl-nucleotide exchange factor activity	MF	0.0281558	M0QZR4 Q96N67	Rho guanine nucleotide exchange factor 1,Dedicator of cytokinesis protein 7
GO:0009311	oligosaccharide metabolic process	BP	0.037837	Q13724	Mannosyl-oligosaccharide glucosidase
GO:0072583	clathrin-dependent endocytosis	BP	0.037837	A0A0D9SFE4	Dynamin-1
GO:0034333	adherens junction assembly	BP	0.037837	A0A2R8Y5A3	Catenin beta-1
GO:0060271	cilium morphogenesis	BP	0.037837	Q9H3S7	Tyrosine-protein phosphatase non-receptor type 23
GO:0006541	glutamine metabolic process	BP	0.037837	A8K335	Folate gamma-glutamyl hydrolase
GO:0004735	pyrroline-5-carboxylate reductase activity	MF	0.037837	A0A0A0MQS1	Pyrroline-5-carboxylate reductase
GO:0008277	regulation of G-protein coupled receptor protein signaling pathway	BP	0.037837	A0A0A0MRC4	G-protein-signaling modulator 1
GO:0008934	inositol monophosphate 1-phosphatase activity	MF	0.037837	A0A140VJL8	Inositol-1-monophosphatase
GO:0046855	inositol phosphate dephosphorylation	BP	0.037837	A0A140VJL8	Inositol-1-monophosphatase
GO:0004471	malate dehydrogenase (decarboxylating) (NAD+) activity	MF	0.037837	P23368	NAD-dependent malic enzyme, mitochondrial
GO:0048583	regulation of response to stimulus	BP	0.0503879	M0QZR4 A0A0A0MRC4 A0A2R3XZB7	Rho guanine nucleotide exchange factor 1,G-protein-signaling modulator 1,Stimulator of interferon protein
GO:0004707	MAP kinase activity	MF	0.0562243	P27361	Mitogen-activated protein kinase 3
GO:0006561	proline biosynthetic process	BP	0.0562243	A0A0A0MQS1	Pyrroline-5-carboxylate reductase
GO:0007268	chemical synaptic transmission	BP	0.0562243	G5EA09	Syndecan binding protein (Syntenin), isoform CRA_a
GO:0006108	malate metabolic process	BP	0.0562243	P23368	NAD-dependent malic enzyme, mitochondrial
GO:0007156	homophilic cell adhesion via plasma membrane adhesion molecules	BP	0.0562243	B7Z9B1	cDNA FLJ52398, highly similar to Cadherin-13
GO:0007064	mitotic sister chromatid cohesion	BP	0.0562243	Q6IEH8	Nipped-B protein
GO:0016043	cellular component organization	BP	0.0673081	A0A2R8Y5A3 Q9H3S7 P78357 Q92522 Q9H2D6 G5EA09 O14657 Q6IEH8	Catenin beta-1,Tyrosine-protein phosphatase non-receptor type 23,Contactin-associated protein 1,Histone H1x,TRIO and F-actin-binding protein,Syndecan binding protein (Syntenin), isoform CRA_a,Torsin-1B,Nipped-B protein
GO:0003824	catalytic activity	MF	0.0681799	P04350 Q13724 A0A0D9SFE4 Q00534 Q9H3S7 A0A140VJC9 A8K335 P27361 A0A0A0MQS1 F8W6G1 B4E2P4 Q14669 Q13867 Q9UPU5 A0A140VJL8 Q6FHF7 P23368 A0A024QZY5 O14976 B4E2L0 P12931 H0YI09 Q86V21 B4DL07 A8K9B2	Tubulin beta-4A chain,Mannosyl-oligosaccharide glucosidase,Dynamin-1,Cyclin-dependent kinase 6,Tyrosine-protein phosphatase non-receptor type 23,Lysophospholipase II, isoform CRA_f,Folate gamma-glutamyl hydrolase,Mitogen-activated protein kinase 3,Pyrroline-5-carboxylate reductase,Nuclear receptor-binding protein,cDNA FLJ58474, highly similar to Xaa-Pro aminopeptidase 1,E3 ubiquitin-protein ligas…
GO:0044699	single-organism process	BP	0.0726372	P04350 M0QZR4 A0A024R056 Q13724 A0A2R8Y5A3 Q9H3S7 A8K335 A0A0A0MQS1 O00505 P78357 A0A0A0MRC4 Q68EM7 Q9H2D6 A0A140VJL8 Q96N67 G5EA09 P23368 A0A2R3XZB7 A8KAH1 B4DL07 Q6IEH8 A8K9B2	Tubulin beta-4A chain,Rho guanine nucleotide exchange factor 1,Guanine nucleotide binding protein (G protein), beta polypeptide 1, isoform CRA_a,Mannosyl-oligosaccharide glucosidase,Catenin beta-1,Tyrosine-protein phosphatase non-receptor type 23,Folate gamma-glutamyl hydrolase,Pyrroline-5-carboxylate reductase,Importin subunit alpha-4,Contactin-associated protein 1,G-protein-signaling modulator …
GO:0000166	nucleotide binding	MF	0.0812162	P04350 A0A0D9SFE4 Q00534 A0A024R7N2 P27361 F8W6G1 A0A0A0MTH9 P23368 A0A024QZY5 O14976 B4E2L0 P12931 O14657 B4DL07	Tubulin beta-4A chain,Dynamin-1,Cyclin-dependent kinase 6,Cation-transporting ATPase,Mitogen-activated protein kinase 3,Nuclear receptor-binding protein,TATA-binding protein-associated factor 172,NAD-dependent malic enzyme, mitochondrial,PRP4 pre-mRNA processing factor 4 homolog B (Yeast), isoform CRA_a,Cyclin-G-associated kinase,cDNA FLJ54730, highly similar to cAMP-dependent protein kinase, bet…
GO:0003779	actin binding	MF	0.086308	P28290 A0A384MTY2 Q9H2D6	Protein ITPRID2,Epididymis secretory sperm binding protein,TRIO and F-actin-binding protein
GO:0016740	transferase activity	MF	0.0917063	Q00534 P27361 F8W6G1 Q14669 Q6FHF7 A0A024QZY5 O14976 B4E2L0 P12931 H0YI09	Cyclin-dependent kinase 6,Mitogen-activated protein kinase 3,Nuclear receptor-binding protein,E3 ubiquitin-protein ligase TRIP12,RABGGTA protein (Fragment),PRP4 pre-mRNA processing factor 4 homolog B (Yeast), isoform CRA_a,Cyclin-G-associated kinase,cDNA FLJ54730, highly similar to cAMP-dependent protein kinase, beta-2-catalytic subunit,Proto-oncogene tyrosine-protein kinase Src,Methyltransferase…
GO:0031072	heat shock protein binding	MF	0.091969	O60884	DnaJ homolog subfamily A member 2
GO:0005092	GDP-dissociation inhibitor activity	MF	0.091969	A0A0A0MRC4	G-protein-signaling modulator 1
GO:0046854	phosphatidylinositol phosphorylation	BP	0.091969	A0A140VJL8	Inositol-1-monophosphatase
GO:0016311	dephosphorylation	BP	0.0928271	Q9H3S7 A0A140VJL8	Tyrosine-protein phosphatase non-receptor type 23,Inositol-1-monophosphatase
GO:0051276	chromosome organization	BP	0.104839	Q92522 Q6IEH8	Histone H1x,Nipped-B protein
GO:0030334	regulation of cell migration	BP	0.109339	Q9H3S7	Tyrosine-protein phosphatase non-receptor type 23
GO:0006606	protein import into nucleus	BP	0.109339	O00505	Importin subunit alpha-4
GO:0015934	large ribosomal subunit	CC	0.109339	J3KQY1	39S ribosomal protein L22, mitochondrial
GO:0005524	ATP binding	MF	0.114511	Q00534 P27361 F8W6G1 A0A0A0MTH9 A0A024QZY5 O14976 B4E2L0 P12931 O14657 B4DL07	Cyclin-dependent kinase 6,Mitogen-activated protein kinase 3,Nuclear receptor-binding protein,TATA-binding protein-associated factor 172,PRP4 pre-mRNA processing factor 4 homolog B (Yeast), isoform CRA_a,Cyclin-G-associated kinase,cDNA FLJ54730, highly similar to cAMP-dependent protein kinase, beta-2-catalytic subunit,Proto-oncogene tyrosine-protein kinase Src,Torsin-1B,cDNA FLJ53353, highly simi…
GO:0004674	protein serine/threonine kinase activity	MF	0.117249	P27361 B4E2L0	Mitogen-activated protein kinase 3,cDNA FLJ54730, highly similar to cAMP-dependent protein kinase, beta-2-catalytic subunit
GO:0044707	single-multicellular organism process	BP	0.123589	P78357 A0A2R3XZB7	Contactin-associated protein 1,Stimulator of interferon protein
GO:0008234	cysteine-type peptidase activity	MF	0.123589	Q13867 Q9UPU5	Bleomycin hydrolase,Ubiquitin carboxyl-terminal hydrolase 24
GO:0009966	regulation of signal transduction	BP	0.130012	M0QZR4 A0A0A0MRC4	Rho guanine nucleotide exchange factor 1,G-protein-signaling modulator 1
GO:0016791	phosphatase activity	MF	0.143084	Q9H3S7 A0A140VJL8	Tyrosine-protein phosphatase non-receptor type 23,Inositol-1-monophosphatase
GO:0005089	Rho guanyl-nucleotide exchange factor activity	MF	0.143105	M0QZR4	Rho guanine nucleotide exchange factor 1
GO:0035023	regulation of Rho protein signal transduction	BP	0.143105	M0QZR4	Rho guanine nucleotide exchange factor 1
GO:0005777	peroxisome	CC	0.143105	B4DL07	cDNA FLJ53353, highly similar to ATP-binding cassette sub-family D member 3
GO:0043087	regulation of GTPase activity	BP	0.143105	A2RRC9	IQ motif containing GTPase activating protein 3
GO:0007165	signal transduction	BP	0.157742	M0QZR4 A0A024R056 A0A0A0MRC4 Q68EM7 Q96N67 G5EA09	Rho guanine nucleotide exchange factor 1,Guanine nucleotide binding protein (G protein), beta polypeptide 1, isoform CRA_a,G-protein-signaling modulator 1,Rho GTPase-activating protein 17,Dedicator of cytokinesis protein 7,Syndecan binding protein (Syntenin), isoform CRA_a
GO:0004725	protein tyrosine phosphatase activity	MF	0.159513	Q9H3S7	Tyrosine-protein phosphatase non-receptor type 23
GO:0004871	signal transducer activity	MF	0.163183	A0A2R8Y5A3 P27361	Catenin beta-1,Mitogen-activated protein kinase 3
GO:0044763	single-organism cellular process	BP	0.16866	P04350 M0QZR4 A0A024R056 A0A2R8Y5A3 Q9H3S7 A8K335 A0A0A0MQS1 P78357 A0A0A0MRC4 Q68EM7 Q9H2D6 A0A140VJL8 Q96N67 G5EA09 P23368 A8KAH1 Q6IEH8	Tubulin beta-4A chain,Rho guanine nucleotide exchange factor 1,Guanine nucleotide binding protein (G protein), beta polypeptide 1, isoform CRA_a,Catenin beta-1,Tyrosine-protein phosphatase non-receptor type 23,Folate gamma-glutamyl hydrolase,Pyrroline-5-carboxylate reductase,Contactin-associated protein 1,G-protein-signaling modulator 1,Rho GTPase-activating protein 17,TRIO and F-actin-binding pr…
GO:0044723	single-organism carbohydrate metabolic process	BP	0.169995	Q13724 A0A140VJL8	Mannosyl-oligosaccharide glucosidase,Inositol-1-monophosphatase
GO:0065007	biological regulation	BP	0.175553	M0QZR4 A0A024R056 Q9H3S7 A0A0A0MRC4 Q68EM7 Q9H2D6 Q96N67 G5EA09 A0A2R3XZB7 A2RRC9 Q6IEH8	Rho guanine nucleotide exchange factor 1,Guanine nucleotide binding protein (G protein), beta polypeptide 1, isoform CRA_a,Tyrosine-protein phosphatase non-receptor type 23,G-protein-signaling modulator 1,Rho GTPase-activating protein 17,TRIO and F-actin-binding protein,Dedicator of cytokinesis protein 7,Syndecan binding protein (Syntenin), isoform CRA_a,Stimulator of interferon protein,IQ motif …
GO:0006334	nucleosome assembly	BP	0.175612	Q92522	Histone H1x
GO:0006996	organelle organization	BP	0.183985	Q92522 Q9H2D6 G5EA09 O14657 Q6IEH8	Histone H1x,TRIO and F-actin-binding protein,Syndecan binding protein (Syntenin), isoform CRA_a,Torsin-1B,Nipped-B protein
GO:0032550	purine ribonucleoside binding	MF	0.184365	P04350 A0A0D9SFE4 Q00534 P27361 F8W6G1 A0A0A0MTH9 A0A024QZY5 O14976 B4E2L0 P12931 O14657 B4DL07	Tubulin beta-4A chain,Dynamin-1,Cyclin-dependent kinase 6,Mitogen-activated protein kinase 3,Nuclear receptor-binding protein,TATA-binding protein-associated factor 172,PRP4 pre-mRNA processing factor 4 homolog B (Yeast), isoform CRA_a,Cyclin-G-associated kinase,cDNA FLJ54730, highly similar to cAMP-dependent protein kinase, beta-2-catalytic subunit,Proto-oncogene tyrosine-protein kinase Src,Tors…
GO:0032555	purine ribonucleotide binding	MF	0.184365	P04350 A0A0D9SFE4 Q00534 P27361 F8W6G1 A0A0A0MTH9 A0A024QZY5 O14976 B4E2L0 P12931 O14657 B4DL07	Tubulin beta-4A chain,Dynamin-1,Cyclin-dependent kinase 6,Mitogen-activated protein kinase 3,Nuclear receptor-binding protein,TATA-binding protein-associated factor 172,PRP4 pre-mRNA processing factor 4 homolog B (Yeast), isoform CRA_a,Cyclin-G-associated kinase,cDNA FLJ54730, highly similar to cAMP-dependent protein kinase, beta-2-catalytic subunit,Proto-oncogene tyrosine-protein kinase Src,Tors…
GO:0035639	purine ribonucleoside triphosphate binding	MF	0.184365	P04350 A0A0D9SFE4 Q00534 P27361 F8W6G1 A0A0A0MTH9 A0A024QZY5 O14976 B4E2L0 P12931 O14657 B4DL07	Tubulin beta-4A chain,Dynamin-1,Cyclin-dependent kinase 6,Mitogen-activated protein kinase 3,Nuclear receptor-binding protein,TATA-binding protein-associated factor 172,PRP4 pre-mRNA processing factor 4 homolog B (Yeast), isoform CRA_a,Cyclin-G-associated kinase,cDNA FLJ54730, highly similar to cAMP-dependent protein kinase, beta-2-catalytic subunit,Proto-oncogene tyrosine-protein kinase Src,Tors…
GO:0016787	hydrolase activity	MF	0.184542	P04350 Q13724 A0A0D9SFE4 Q9H3S7 A0A140VJC9 A8K335 B4E2P4 Q13867 Q9UPU5 A0A140VJL8 B4DL07	Tubulin beta-4A chain,Mannosyl-oligosaccharide glucosidase,Dynamin-1,Tyrosine-protein phosphatase non-receptor type 23,Lysophospholipase II, isoform CRA_f,Folate gamma-glutamyl hydrolase,cDNA FLJ58474, highly similar to Xaa-Pro aminopeptidase 1,Bleomycin hydrolase,Ubiquitin carboxyl-terminal hydrolase 24,Inositol-1-monophosphatase,cDNA FLJ53353, highly similar to ATP-binding cassette sub-family D…
GO:0004197	cysteine-type endopeptidase activity	MF	0.191408	Q13867	Bleomycin hydrolase
GO:0004713	protein tyrosine kinase activity	MF	0.191408	P12931	Proto-oncogene tyrosine-protein kinase Src
GO:0005200	structural constituent of cytoskeleton	MF	0.206907	P04350	Tubulin beta-4A chain
GO:0005743	mitochondrial inner membrane	CC	0.206907	Q6NVC0	SLC25A5 protein (Fragment)
GO:0008565	protein transporter activity	MF	0.206907	O00505	Importin subunit alpha-4
GO:0019752	carboxylic acid metabolic process	BP	0.21017	A8K335 A0A0A0MQS1 P23368	Folate gamma-glutamyl hydrolase,Pyrroline-5-carboxylate reductase,NAD-dependent malic enzyme, mitochondrial
GO:0003924	GTPase activity	MF	0.211745	P04350 A0A0D9SFE4	Tubulin beta-4A chain,Dynamin-1
GO:0006520	cellular amino acid metabolic process	BP	0.218814	A8K335 A0A0A0MQS1	Folate gamma-glutamyl hydrolase,Pyrroline-5-carboxylate reductase
GO:0050789	regulation of biological process	BP	0.220251	M0QZR4 A0A024R056 Q9H3S7 A0A0A0MRC4 Q68EM7 Q9H2D6 Q96N67 G5EA09 A0A2R3XZB7 Q6IEH8	Rho guanine nucleotide exchange factor 1,Guanine nucleotide binding protein (G protein), beta polypeptide 1, isoform CRA_a,Tyrosine-protein phosphatase non-receptor type 23,G-protein-signaling modulator 1,Rho GTPase-activating protein 17,TRIO and F-actin-binding protein,Dedicator of cytokinesis protein 7,Syndecan binding protein (Syntenin), isoform CRA_a,Stimulator of interferon protein,Nipped-B …
GO:0098772	molecular function regulator	MF	0.22529	M0QZR4 A0A0A0MRC4 Q96N67	Rho guanine nucleotide exchange factor 1,G-protein-signaling modulator 1,Dedicator of cytokinesis protein 7
GO:0005515	protein binding	MF	0.228033	A0A024R056 O15020 A0A2R8Y5A3 Q9H3S7 O60884 P28290 O00505 A0A384MTY2 P78357 A0A0A0MRC4 Q68EM7 Q9H2D6 Q6FHF7 Q15334 G5EA09 Q53FX5 B7Z9B1 P42773 P12931 B4DL07 A2RRC9	Guanine nucleotide binding protein (G protein), beta polypeptide 1, isoform CRA_a,Spectrin beta chain, non-erythrocytic 2,Catenin beta-1,Tyrosine-protein phosphatase non-receptor type 23,DnaJ homolog subfamily A member 2,Protein ITPRID2,Importin subunit alpha-4,Epididymis secretory sperm binding protein,Contactin-associated protein 1,G-protein-signaling modulator 1,Rho GTPase-activating protein 1…
GO:0009987	cellular process	BP	0.228425	P04350 M0QZR4 A0A024R056 A0A2R8Y5A3 Q00534 Q9H3S7 A8K335 P27361 A0A0A0MQS1 F8W6G1 P78357 A0A0A0MRC4 Q9UPU5 Q92522 Q68EM7 Q9H2D6 A0A140VJL8 Q6FHF7 Q96N67 G5EA09 P23368 A0A024QZY5 O14976 B4E2L0 P12931 A8KAH1 O14657 J3KQY1 Q6IEH8	Tubulin beta-4A chain,Rho guanine nucleotide exchange factor 1,Guanine nucleotide binding protein (G protein), beta polypeptide 1, isoform CRA_a,Catenin beta-1,Cyclin-dependent kinase 6,Tyrosine-protein phosphatase non-receptor type 23,Folate gamma-glutamyl hydrolase,Mitogen-activated protein kinase 3,Pyrroline-5-carboxylate reductase,Nuclear receptor-binding protein,Contactin-associated protein …
GO:0044267	cellular protein metabolic process	BP	0.229934	Q00534 Q9H3S7 P27361 F8W6G1 Q9UPU5 Q6FHF7 A0A024QZY5 O14976 B4E2L0 P12931 J3KQY1	Cyclin-dependent kinase 6,Tyrosine-protein phosphatase non-receptor type 23,Mitogen-activated protein kinase 3,Nuclear receptor-binding protein,Ubiquitin carboxyl-terminal hydrolase 24,RABGGTA protein (Fragment),PRP4 pre-mRNA processing factor 4 homolog B (Yeast), isoform CRA_a,Cyclin-G-associated kinase,cDNA FLJ54730, highly similar to cAMP-dependent protein kinase, beta-2-catalytic subunit,Prot…
GO:0055085	transmembrane transport	BP	0.233012	Q6NVC0 B4DL07	SLC25A5 protein (Fragment),cDNA FLJ53353, highly similar to ATP-binding cassette sub-family D member 3
GO:0016579	protein deubiquitination	BP	0.237033	Q9UPU5	Ubiquitin carboxyl-terminal hydrolase 24
GO:0003682	chromatin binding	MF	0.237033	Q6IEH8	Nipped-B protein
GO:0022607	cellular component assembly	BP	0.24578	A0A2R8Y5A3 P78357 Q92522	Catenin beta-1,Contactin-associated protein 1,Histone H1x
GO:0036459	thiol-dependent ubiquitinyl hydrolase activity	MF	0.266034	Q9UPU5	Ubiquitin carboxyl-terminal hydrolase 24
GO:0051015	actin filament binding	MF	0.266034	Q9H2D6	TRIO and F-actin-binding protein
GO:0044877	macromolecular complex binding	MF	0.275879	Q9H2D6 Q6IEH8	TRIO and F-actin-binding protein,Nipped-B protein
GO:0051287	NAD binding	MF	0.280125	P23368	NAD-dependent malic enzyme, mitochondrial
GO:0005874	microtubule	CC	0.307515	P04350	Tubulin beta-4A chain
GO:0000786	nucleosome	CC	0.307515	Q92522	Histone H1x
GO:0005102	receptor binding	MF	0.320823	P28290	Protein ITPRID2
GO:0030036	actin cytoskeleton organization	BP	0.346949	Q9H2D6 G5EA09	TRIO and F-actin-binding protein,Syndecan binding protein (Syntenin), isoform CRA_a
GO:0019538	protein metabolic process	BP	0.358914	Q00534 Q9H3S7 P27361 F8W6G1 Q13867 Q9UPU5 Q6FHF7 A0A024QZY5 O14976 B4E2L0 P12931 J3KQY1	Cyclin-dependent kinase 6,Tyrosine-protein phosphatase non-receptor type 23,Mitogen-activated protein kinase 3,Nuclear receptor-binding protein,Bleomycin hydrolase,Ubiquitin carboxyl-terminal hydrolase 24,RABGGTA protein (Fragment),PRP4 pre-mRNA processing factor 4 homolog B (Yeast), isoform CRA_a,Cyclin-G-associated kinase,cDNA FLJ54730, highly similar to cAMP-dependent protein kinase, beta-2-ca…
GO:0006470	protein dephosphorylation	BP	0.359258	Q9H3S7	Tyrosine-protein phosphatase non-receptor type 23
GO:0051082	unfolded protein binding	MF	0.359258	O60884	DnaJ homolog subfamily A member 2
GO:0004842	ubiquitin-protein transferase activity	MF	0.359258	Q14669	E3 ubiquitin-protein ligase TRIP12
GO:0044765	single-organism transport	BP	0.360948	O00505 B4DL07	Importin subunit alpha-4,cDNA FLJ53353, highly similar to ATP-binding cassette sub-family D member 3
GO:0007264	small GTPase mediated signal transduction	BP	0.395463	M0QZR4 Q96N67	Rho guanine nucleotide exchange factor 1,Dedicator of cytokinesis protein 7
GO:1902589	single-organism organelle organization	BP	0.429493	Q9H2D6 G5EA09 Q6IEH8	TRIO and F-actin-binding protein,Syndecan binding protein (Syntenin), isoform CRA_a,Nipped-B protein
GO:0032956	regulation of actin cytoskeleton organization	BP	0.429825	Q9H2D6	TRIO and F-actin-binding protein
GO:0035556	intracellular signal transduction	BP	0.436455	M0QZR4 Q96N67 G5EA09	Rho guanine nucleotide exchange factor 1,Dedicator of cytokinesis protein 7,Syndecan binding protein (Syntenin), isoform CRA_a
GO:0070011	peptidase activity, acting on L-amino acid peptides	MF	0.457684	A8K335 Q13867 Q9UPU5	Folate gamma-glutamyl hydrolase,Bleomycin hydrolase,Ubiquitin carboxyl-terminal hydrolase 24
GO:0005543	phospholipid binding	MF	0.472566	O15020	Spectrin beta chain, non-erythrocytic 2
GO:0005886	plasma membrane	CC	0.472566	P28290	Protein ITPRID2
GO:0016887	ATPase activity	MF	0.502541	B4DL07	cDNA FLJ53353, highly similar to ATP-binding cassette sub-family D member 3
GO:0010468	regulation of gene expression	BP	0.502541	Q6IEH8	Nipped-B protein
GO:0017111	nucleoside-triphosphatase activity	MF	0.511836	P04350 A0A0D9SFE4 B4DL07	Tubulin beta-4A chain,Dynamin-1,cDNA FLJ53353, highly similar to ATP-binding cassette sub-family D member 3
GO:0008168	methyltransferase activity	MF	0.521587	H0YI09	Methyltransferase-like protein 7A (Fragment)
GO:0005488	binding	MF	0.538655	P04350 A0A024R056 O15020 A0A0D9SFE4 A0A2R8Y5A3 Q00534 Q9H3S7 A0A024R7N2 P27361 O60884 P28290 O00505 F8W6G1 O43251 A0A384MTY2 P78357 A0A0A0MRC4 Q92522 Q68EM7 Q9H2D6 A0A0A0MTH9 Q6FHF7 Q15334 G5EA09 P23368 P31415 Q53FX5 B7Z9B1 A0A024QZY5 O14976 Q96JP5 P42773 B4E2L0 P12931 O14657 B4DL07 A2RRC9 Q6IEH8	Tubulin beta-4A chain,Guanine nucleotide binding protein (G protein), beta polypeptide 1, isoform CRA_a,Spectrin beta chain, non-erythrocytic 2,Dynamin-1,Catenin beta-1,Cyclin-dependent kinase 6,Tyrosine-protein phosphatase non-receptor type 23,Cation-transporting ATPase,Mitogen-activated protein kinase 3,DnaJ homolog subfamily A member 2,Protein ITPRID2,Importin subunit alpha-4,Nuclear receptor-…
GO:0044281	small molecule metabolic process	BP	0.564283	A8K335 A0A0A0MQS1 A0A140VJL8 P23368	Folate gamma-glutamyl hydrolase,Pyrroline-5-carboxylate reductase,Inositol-1-monophosphatase,NAD-dependent malic enzyme, mitochondrial
GO:0007017	microtubule-based process	BP	0.59086	P04350	Tubulin beta-4A chain
GO:0050794	regulation of cellular process	BP	0.591407	M0QZR4 A0A024R056 Q9H3S7 A0A0A0MRC4 Q68EM7 Q9H2D6 Q96N67 G5EA09	Rho guanine nucleotide exchange factor 1,Guanine nucleotide binding protein (G protein), beta polypeptide 1, isoform CRA_a,Tyrosine-protein phosphatase non-receptor type 23,G-protein-signaling modulator 1,Rho GTPase-activating protein 17,TRIO and F-actin-binding protein,Dedicator of cytokinesis protein 7,Syndecan binding protein (Syntenin), isoform CRA_a
GO:0016020	membrane	CC	0.597354	Q6NVC0 P28290 P78357 A0A024RDY3 B7Z9B1 A0A024R5F7 B4DL07	SLC25A5 protein (Fragment),Protein ITPRID2,Contactin-associated protein 1,Lysosomal-associated membrane protein 1, isoform CRA_a,cDNA FLJ52398, highly similar to Cadherin-13,7-dehydrocholesterol reductase isoform 1,cDNA FLJ53353, highly similar to ATP-binding cassette sub-family D member 3
GO:0050896	response to stimulus	BP	0.597354	M0QZR4 A0A024R056 A0A0A0MRC4 Q68EM7 Q96N67 G5EA09 A0A2R3XZB7	Rho guanine nucleotide exchange factor 1,Guanine nucleotide binding protein (G protein), beta polypeptide 1, isoform CRA_a,G-protein-signaling modulator 1,Rho GTPase-activating protein 17,Dedicator of cytokinesis protein 7,Syndecan binding protein (Syntenin), isoform CRA_a,Stimulator of interferon protein
GO:0044711	single-organism biosynthetic process	BP	0.651645	A0A0A0MQS1 A8KAH1	Pyrroline-5-carboxylate reductase,cDNA FLJ75839, highly similar to Homo sapiens phosphatidylserine synthase 1 (PTDSS1), mRNA
GO:0005215	transporter activity	MF	0.65373	Q6NVC0 O00505	SLC25A5 protein (Fragment),Importin subunit alpha-4
GO:0071704	organic substance metabolic process	BP	0.699067	Q13724 Q00534 Q9H3S7 A8K335 P27361 A0A0A0MQS1 F8W6G1 Q13867 Q9UPU5 A0A140VJL8 Q6FHF7 P23368 A0A024QZY5 O14976 B4E2L0 P12931 A8KAH1 J3KQY1 Q6IEH8	Mannosyl-oligosaccharide glucosidase,Cyclin-dependent kinase 6,Tyrosine-protein phosphatase non-receptor type 23,Folate gamma-glutamyl hydrolase,Mitogen-activated protein kinase 3,Pyrroline-5-carboxylate reductase,Nuclear receptor-binding protein,Bleomycin hydrolase,Ubiquitin carboxyl-terminal hydrolase 24,Inositol-1-monophosphatase,RABGGTA protein (Fragment),NAD-dependent malic enzyme, mitochond…
GO:1901575	organic substance catabolic process	BP	0.716526	Q9H3S7 A0A140VJL8	Tyrosine-protein phosphatase non-receptor type 23,Inositol-1-monophosphatase
GO:0006508	proteolysis	BP	0.746096	Q9H3S7 Q13867 Q9UPU5	Tyrosine-protein phosphatase non-receptor type 23,Bleomycin hydrolase,Ubiquitin carboxyl-terminal hydrolase 24
GO:0016491	oxidoreductase activity	MF	0.754022	A0A0A0MQS1 P23368 A8K9B2	Pyrroline-5-carboxylate reductase,NAD-dependent malic enzyme, mitochondrial,cDNA FLJ76725, highly similar to Homo sapiens L-2-hydroxyglutarate dehydrogenase (L2HGDH), mRNA
GO:0055114	oxidation-reduction process	BP	0.762591	A0A0A0MQS1 P23368 A8K9B2	Pyrroline-5-carboxylate reductase,NAD-dependent malic enzyme, mitochondrial,cDNA FLJ76725, highly similar to Homo sapiens L-2-hydroxyglutarate dehydrogenase (L2HGDH), mRNA
GO:0008152	metabolic process	BP	0.841853	Q13724 Q00534 Q9H3S7 A8K335 P27361 A0A0A0MQS1 F8W6G1 Q13867 Q9UPU5 A0A140VJL8 Q6FHF7 P23368 A0A024QZY5 O14976 B4E2L0 P12931 A8KAH1 H0YI09 Q86V21 J3KQY1 Q6IEH8 A8K9B2	Mannosyl-oligosaccharide glucosidase,Cyclin-dependent kinase 6,Tyrosine-protein phosphatase non-receptor type 23,Folate gamma-glutamyl hydrolase,Mitogen-activated protein kinase 3,Pyrroline-5-carboxylate reductase,Nuclear receptor-binding protein,Bleomycin hydrolase,Ubiquitin carboxyl-terminal hydrolase 24,Inositol-1-monophosphatase,RABGGTA protein (Fragment),NAD-dependent malic enzyme, mitochond…
GO:0044237	cellular metabolic process	BP	0.850029	Q00534 Q9H3S7 A8K335 P27361 A0A0A0MQS1 F8W6G1 Q9UPU5 A0A140VJL8 Q6FHF7 P23368 A0A024QZY5 O14976 B4E2L0 P12931 A8KAH1 J3KQY1	Cyclin-dependent kinase 6,Tyrosine-protein phosphatase non-receptor type 23,Folate gamma-glutamyl hydrolase,Mitogen-activated protein kinase 3,Pyrroline-5-carboxylate reductase,Nuclear receptor-binding protein,Ubiquitin carboxyl-terminal hydrolase 24,Inositol-1-monophosphatase,RABGGTA protein (Fragment),NAD-dependent malic enzyme, mitochondrial,PRP4 pre-mRNA processing factor 4 homolog B (Yeast),…
GO:0044238	primary metabolic process	BP	0.946197	Q13724 Q00534 Q9H3S7 A8K335 P27361 A0A0A0MQS1 F8W6G1 Q13867 Q9UPU5 A0A140VJL8 Q6FHF7 A0A024QZY5 O14976 B4E2L0 P12931 A8KAH1 J3KQY1	Mannosyl-oligosaccharide glucosidase,Cyclin-dependent kinase 6,Tyrosine-protein phosphatase non-receptor type 23,Folate gamma-glutamyl hydrolase,Mitogen-activated protein kinase 3,Pyrroline-5-carboxylate reductase,Nuclear receptor-binding protein,Bleomycin hydrolase,Ubiquitin carboxyl-terminal hydrolase 24,Inositol-1-monophosphatase,RABGGTA protein (Fragment),PRP4 pre-mRNA processing factor 4 hom…
GO:0044710	single-organism metabolic process	BP	1	Q13724 A8K335 A0A0A0MQS1 A0A140VJL8 P23368 A8KAH1 A8K9B2	Mannosyl-oligosaccharide glucosidase,Folate gamma-glutamyl hydrolase,Pyrroline-5-carboxylate reductase,Inositol-1-monophosphatase,NAD-dependent malic enzyme, mitochondrial,cDNA FLJ75839, highly similar to Homo sapiens phosphatidylserine synthase 1 (PTDSS1), mRNA,cDNA FLJ76725, highly similar to Homo sapiens L-2-hydroxyglutarate dehydrogenase (L2HGDH), mRNA
GO:0043170	macromolecule metabolic process	BP	1	Q00534 Q9H3S7 P27361 F8W6G1 Q13867 Q9UPU5 Q6FHF7 A0A024QZY5 O14976 B4E2L0 P12931 J3KQY1 Q6IEH8	Cyclin-dependent kinase 6,Tyrosine-protein phosphatase non-receptor type 23,Mitogen-activated protein kinase 3,Nuclear receptor-binding protein,Bleomycin hydrolase,Ubiquitin carboxyl-terminal hydrolase 24,RABGGTA protein (Fragment),PRP4 pre-mRNA processing factor 4 homolog B (Yeast), isoform CRA_a,Cyclin-G-associated kinase,cDNA FLJ54730, highly similar to cAMP-dependent protein kinase, beta-2-ca…
