# Supplementary material for: Quantitative Proteomics Analysis of FFPE Tumor Samples Reveals the Influences of NET-1 siRNA Nanoparticles and Sonodynamic Therapy on Tetraspanin Protein Involved in HCC
Source: Front Mol Biosci. 2021 May 10;8:678444. doi: 10.3389/fmolb.2021.678444 (PMC8141748; doi:10.3389/fmolb.2021.678444)
Supplement: Supplementary file 2 [file Table4.XLS]

## Sheet: Supplemental Table 4 group_2.vs
Supplemental Table 3 The complete result of IPR enrichment analysis
IPR ID	IPR Title	P value	Protein ID	Description
IPR001393	Calsequestrin	0.0123542	P31415	Calsequestrin-1
IPR002495	Glycosyl transferase, family 8	0.0123542	B2R5R5	cDNA, FLJ92583, highly similar to Homo sapiens glycogenin (GYG), mRNA
IPR003109	GoLoco motif	0.0123542	A0A0A0MRC4	G-protein-signaling modulator 1
IPR003585	Neurexin/syndecan/glycophorin C	0.0123542	P78357	Contactin-associated protein 1
IPR004134	Peptidase C1B, bleomycin hydrolase	0.0123542	Q13867	Bleomycin hydrolase
IPR004277	Phosphatidyl serine synthase	0.0123542	A8KAH1	cDNA FLJ75839, highly similar to Homo sapiens phosphatidylserine synthase 1 (PTDSS1), mRNA
IPR004888	Glycoside hydrolase, family 63	0.0123542	Q13724	Mannosyl-oligosaccharide glucosidase
IPR005727	Ribosomal protein L22, bacterial/chloroplast-type	0.0123542	J3KQY1	39S ribosomal protein L22, mitochondrial
IPR007482	Protein-tyrosine phosphatase-like, PTPLA	0.0123542	Q9P035	Very-long-chain (3R)-3-hydroxyacyl-CoA dehydratase 3
IPR009087	Rab geranylgeranyltransferase, alpha subunit, insert-domain	0.0123542	Q6FHF7	RABGGTA protein (Fragment)
IPR011496	Beta-N-acetylglucosaminidase	0.0123542	O60502	Protein O-GlcNAcase
IPR013929	RNA polymerase II-associated protein 1, C-terminal	0.0123542	Q9BWH6	RNA polymerase II-associated protein 1
IPR013930	RNA polymerase II-associated protein 1, N-terminal	0.0123542	Q9BWH6	RNA polymerase II-associated protein 1
IPR014775	L27, C-terminal	0.0123542	Q53FX5	Lin-7 homolog C variant (Fragment)
IPR014881	Nin one binding (NOB1) Zn-ribbon-like	0.0123542	B2RAR2	cDNA, FLJ95064, highly similar to Homo sapiens nin one binding protein (NOB1P), mRNA
IPR015212	Regulator of G protein signalling-like fold	0.0123542	M0QZR4	Rho guanine nucleotide exchange factor 1
IPR015527	Peptidase C26, gamma-glutamyl hydrolase	0.0123542	A8K335	Folate gamma-glutamyl hydrolase
IPR021816	Dedicator of cytokinesis C/D, N-terminal	0.0123542	Q96N67	Dedicator of cytokinesis protein 7
IPR022707	Domain of unknown function DUF3535	0.0123542	A0A0A0MTH9	TATA-binding protein-associated factor 172
IPR024804	G-protein-signaling modulator 1	0.0123542	A0A0A0MRC4	G-protein-signaling modulator 1
IPR024986	Sister chromatid cohesion C-terminal domain	0.0123542	Q6IEH8	Nipped-B protein
IPR025283	Domain of unknown function DUF4042	0.0123542	Q6AI08	HEAT repeat-containing protein 6
IPR025670	Fox-1 C-terminal domain	0.0123542	O43251	RNA binding protein fox-1 homolog 2
IPR026003	HEAT repeat associated with sister chromatid cohesion protein	0.0123542	Q6IEH8	Nipped-B protein
IPR026224	Protein DPCD	0.0123542	Q9BVM2	Protein DPCD
IPR026648	Sperm-specific antigen 2	0.0123542	P28290	Protein ITPRID2
IPR026734	Leucine zipper protein 1	0.0123542	A0A024RAC0	Leucine zipper protein 1, isoform CRA_a
IPR027741	Dynamin-1	0.0123542	A0A0D9SFE4	Dynamin-1
IPR028227	Uncharacterised protein family UPF0449	0.0123542	K7EK56	UPF0449 protein C19orf25
IPR028770	Tyrosine-protein phosphatase non-receptor type 23	0.0123542	Q9H3S7	Tyrosine-protein phosphatase non-receptor type 23
IPR028872	Contactin-associated protein 1	0.0123542	P78357	Contactin-associated protein 1
IPR029158	Stimulator of interferon genes protein	0.0123542	A0A2R3XZB7	Stimulator of interferon protein
IPR029325	IP3R-interacting domain	0.0123542	P28290	Protein ITPRID2
IPR029326	Sperm-specific antigen 2, C-terminal	0.0123542	P28290	Protein ITPRID2
IPR029908	TRIO and F-actin-binding protein	0.0123542	Q9H2D6	TRIO and F-actin-binding protein
IPR030528	Syntenin-1	0.0123542	G5EA09	Syndecan binding protein (Syntenin), isoform CRA_a
IPR030550	Torsin-1B	0.0123542	O14657	Torsin-1B
IPR031241	ATP-binding cassette sub-family D member 3	0.0123542	B4DL07	cDNA FLJ53353, highly similar to ATP-binding cassette sub-family D member 3
IPR031335	Glycosyl hydrolase family 63, C-terminal	0.0123542	Q13724	Mannosyl-oligosaccharide glucosidase
IPR031631	Glycosyl hydrolase family 63, N-terminal	0.0123542	Q13724	Mannosyl-oligosaccharide glucosidase
IPR031790	Nitric oxide synthase-interacting protein, zinc-finger	0.0123542	A0A075B6F9	Nitric oxide synthase-interacting protein
IPR032387	Acetyl-coenzyme A synthetase, N-terminal domain	0.0123542	Q86V21	Acetoacetyl-CoA synthetase
IPR032955	Geranylgeranyl transferase type-2 subunit alpha	0.0123542	Q6FHF7	RABGGTA protein (Fragment)
IPR033031	SCC2/Nipped-B family	0.0123542	Q6IEH8	Nipped-B protein
IPR033216	Cadherin-13	0.0123542	B7Z9B1	cDNA FLJ52398, highly similar to Cadherin-13
IPR033382	Ubiquitin-specific peptidase 24	0.0123542	Q9UPU5	Ubiquitin carboxyl-terminal hydrolase 24
IPR033411	Ribonuclease, PIN domain	0.0123542	B2RAR2	cDNA, FLJ95064, highly similar to Homo sapiens nin one binding protein (NOB1P), mRNA
