# Supplementary material for: Quantitative Proteomics Analysis of FFPE Tumor Samples Reveals the Influences of NET-1 siRNA Nanoparticles and Sonodynamic Therapy on Tetraspanin Protein Involved in HCC
Source: Front Mol Biosci. 2021 May 10;8:678444. doi: 10.3389/fmolb.2021.678444 (PMC8141748; doi:10.3389/fmolb.2021.678444)
Supplement: Supplementary file 4 [file Table3.XLS]

## Sheet: group_2.vs.group_1.KEGG_Enrich
Supplemental Table 3 The complete result of KEGG pathway enrichment analysis
MapID	Map Title	P value	Protein ID	Description
map04724	Glutamatergic synapse	0.000434861	A0A024R056 P27361 B4E2L0 Q5U0L9	Guanine nucleotide binding protein (G protein), beta polypeptide 1, isoform CRA_a,Mitogen-activated protein kinase 3,cDNA FLJ54730, highly similar to cAMP-dependent protein kinase, beta-2-catalytic subunit,Homer homolog 3 (Drosophila)
map01522	Endocrine resistance	0.00117953	P27361 P42773 B4E2L0 P12931	Mitogen-activated protein kinase 3,Cyclin-dependent kinase 4 inhibitor C,cDNA FLJ54730, highly similar to cAMP-dependent protein kinase, beta-2-catalytic subunit,Proto-oncogene tyrosine-protein kinase Src
map04727	GABAergic synapse	0.00172565	A0A024R056 B4E2L0 P12931	Guanine nucleotide binding protein (G protein), beta polypeptide 1, isoform CRA_a,cDNA FLJ54730, highly similar to cAMP-dependent protein kinase, beta-2-catalytic subunit,Proto-oncogene tyrosine-protein kinase Src
map04540	Gap junction	0.00177153	P04350 P27361 B4E2L0 P12931	Tubulin beta-4A chain,Mitogen-activated protein kinase 3,cDNA FLJ54730, highly similar to cAMP-dependent protein kinase, beta-2-catalytic subunit,Proto-oncogene tyrosine-protein kinase Src
map04916	Melanogenesis	0.00310509	A0A2R8Y5A3 P27361 B4E2L0	Catenin beta-1,Mitogen-activated protein kinase 3,cDNA FLJ54730, highly similar to cAMP-dependent protein kinase, beta-2-catalytic subunit
map04713	Circadian entrainment	0.00431566	A0A024R056 P27361 B4E2L0	Guanine nucleotide binding protein (G protein), beta polypeptide 1, isoform CRA_a,Mitogen-activated protein kinase 3,cDNA FLJ54730, highly similar to cAMP-dependent protein kinase, beta-2-catalytic subunit
map05167	Kaposi's sarcoma-associated herpesvirus infection	0.00447903	A0A024R056 A0A2R8Y5A3 Q00534 P27361 P12931	Guanine nucleotide binding protein (G protein), beta polypeptide 1, isoform CRA_a,Catenin beta-1,Cyclin-dependent kinase 6,Mitogen-activated protein kinase 3,Proto-oncogene tyrosine-protein kinase Src
map04919	Thyroid hormone signaling pathway	0.00473139	A0A2R8Y5A3 P27361 B4E2L0 P12931	Catenin beta-1,Mitogen-activated protein kinase 3,cDNA FLJ54730, highly similar to cAMP-dependent protein kinase, beta-2-catalytic subunit,Proto-oncogene tyrosine-protein kinase Src
map04926	Relaxin signaling pathway	0.00473139	A0A024R056 P27361 B4E2L0 P12931	Guanine nucleotide binding protein (G protein), beta polypeptide 1, isoform CRA_a,Mitogen-activated protein kinase 3,cDNA FLJ54730, highly similar to cAMP-dependent protein kinase, beta-2-catalytic subunit,Proto-oncogene tyrosine-protein kinase Src
map04611	Platelet activation	0.00567653	M0QZR4 P27361 B4E2L0 P12931	Rho guanine nucleotide exchange factor 1,Mitogen-activated protein kinase 3,cDNA FLJ54730, highly similar to cAMP-dependent protein kinase, beta-2-catalytic subunit,Proto-oncogene tyrosine-protein kinase Src
map04725	Cholinergic synapse	0.00577755	A0A024R056 P27361 B4E2L0	Guanine nucleotide binding protein (G protein), beta polypeptide 1, isoform CRA_a,Mitogen-activated protein kinase 3,cDNA FLJ54730, highly similar to cAMP-dependent protein kinase, beta-2-catalytic subunit
map05224	Breast cancer	0.00660696	A0A2R8Y5A3 Q00534 P27361	Catenin beta-1,Cyclin-dependent kinase 6,Mitogen-activated protein kinase 3
map04726	Serotonergic synapse	0.00750397	A0A024R056 P27361 B4E2L0	Guanine nucleotide binding protein (G protein), beta polypeptide 1, isoform CRA_a,Mitogen-activated protein kinase 3,cDNA FLJ54730, highly similar to cAMP-dependent protein kinase, beta-2-catalytic subunit
map04740	Olfactory transduction	0.00830649	A0A024R056 B4E2L0	Guanine nucleotide binding protein (G protein), beta polypeptide 1, isoform CRA_a,cDNA FLJ54730, highly similar to cAMP-dependent protein kinase, beta-2-catalytic subunit
map05205	Proteoglycans in cancer	0.00848945	M0QZR4 A0A2R8Y5A3 P27361 B4E2L0 P12931	Rho guanine nucleotide exchange factor 1,Catenin beta-1,Mitogen-activated protein kinase 3,cDNA FLJ54730, highly similar to cAMP-dependent protein kinase, beta-2-catalytic subunit,Proto-oncogene tyrosine-protein kinase Src
map04912	GnRH signaling pathway	0.010613	P27361 B4E2L0 P12931	Mitogen-activated protein kinase 3,cDNA FLJ54730, highly similar to cAMP-dependent protein kinase, beta-2-catalytic subunit,Proto-oncogene tyrosine-protein kinase Src
map04062	Chemokine signaling pathway	0.0107092	A0A024R056 P27361 B4E2L0 P12931	Guanine nucleotide binding protein (G protein), beta polypeptide 1, isoform CRA_a,Mitogen-activated protein kinase 3,cDNA FLJ54730, highly similar to cAMP-dependent protein kinase, beta-2-catalytic subunit,Proto-oncogene tyrosine-protein kinase Src
map04270	Vascular smooth muscle contraction	0.0130443	M0QZR4 P27361 B4E2L0	Rho guanine nucleotide exchange factor 1,Mitogen-activated protein kinase 3,cDNA FLJ54730, highly similar to cAMP-dependent protein kinase, beta-2-catalytic subunit
map01040	Biosynthesis of unsaturated fatty acids	0.0130488	B3KQJ0 Q9P035	cDNA FLJ90530 fis, clone NT2RP4002187, highly similar to Homo sapiens hydroxysteroid (17-beta) dehydrogenase 12 (HSD17B12), mRNA,Very-long-chain (3R)-3-hydroxyacyl-CoA dehydratase 3
map05030	Cocaine addiction	0.015768	A0A0A0MRC4 B4E2L0	G-protein-signaling modulator 1,cDNA FLJ54730, highly similar to cAMP-dependent protein kinase, beta-2-catalytic subunit
map04915	Estrogen signaling pathway	0.0172442	P27361 B4E2L0 P12931	Mitogen-activated protein kinase 3,cDNA FLJ54730, highly similar to cAMP-dependent protein kinase, beta-2-catalytic subunit,Proto-oncogene tyrosine-protein kinase Src
map04371	Apelin signaling pathway	0.0187938	A0A024R056 P27361 B4E2L0	Guanine nucleotide binding protein (G protein), beta polypeptide 1, isoform CRA_a,Mitogen-activated protein kinase 3,cDNA FLJ54730, highly similar to cAMP-dependent protein kinase, beta-2-catalytic subunit
map00062	Fatty acid elongation	0.0218595	B3KQJ0 Q9P035	cDNA FLJ90530 fis, clone NT2RP4002187, highly similar to Homo sapiens hydroxysteroid (17-beta) dehydrogenase 12 (HSD17B12), mRNA,Very-long-chain (3R)-3-hydroxyacyl-CoA dehydratase 3
map04520	Adherens junction	0.0238956	A0A2R8Y5A3 P27361 P12931	Catenin beta-1,Mitogen-activated protein kinase 3,Proto-oncogene tyrosine-protein kinase Src
map00650	Butanoate metabolism	0.0252152	Q86V21 A8K9B2	Acetoacetyl-CoA synthetase,cDNA FLJ76725, highly similar to Homo sapiens L-2-hydroxyglutarate dehydrogenase (L2HGDH), mRNA
map05032	Morphine addiction	0.0252152	A0A024R056 B4E2L0	Guanine nucleotide binding protein (G protein), beta polypeptide 1, isoform CRA_a,cDNA FLJ54730, highly similar to cAMP-dependent protein kinase, beta-2-catalytic subunit
map05216	Thyroid cancer	0.0252152	A0A2R8Y5A3 P27361	Catenin beta-1,Mitogen-activated protein kinase 3
map04530	Tight junction	0.0278441	Q68EM7 Q15334 B4E2L0 P12931	Rho GTPase-activating protein 17,Lethal(2) giant larvae protein homolog 1,cDNA FLJ54730, highly similar to cAMP-dependent protein kinase, beta-2-catalytic subunit,Proto-oncogene tyrosine-protein kinase Src
map04921	Oxytocin signaling pathway	0.029679	P27361 B4E2L0 P12931	Mitogen-activated protein kinase 3,cDNA FLJ54730, highly similar to cAMP-dependent protein kinase, beta-2-catalytic subunit,Proto-oncogene tyrosine-protein kinase Src
map05165	Human papillomavirus infection	0.0304303	A0A2R8Y5A3 Q00534 P27361 Q15334 B4E2L0	Catenin beta-1,Cyclin-dependent kinase 6,Mitogen-activated protein kinase 3,Lethal(2) giant larvae protein homolog 1,cDNA FLJ54730, highly similar to cAMP-dependent protein kinase, beta-2-catalytic subunit
map04140	Autophagy - animal	0.031758	P27361 A0A024RDY3 B4E2L0	Mitogen-activated protein kinase 3,Lysosomal-associated membrane protein 1, isoform CRA_a,cDNA FLJ54730, highly similar to cAMP-dependent protein kinase, beta-2-catalytic subunit
map04550	Signaling pathways regulating pluripotency of stem cells	0.0325063	A0A2R8Y5A3 P27361	Catenin beta-1,Mitogen-activated protein kinase 3
map05020	Prion diseases	0.0325063	P27361 B4E2L0	Mitogen-activated protein kinase 3,cDNA FLJ54730, highly similar to cAMP-dependent protein kinase, beta-2-catalytic subunit
map05218	Melanoma	0.0325063	Q00534 P27361	Cyclin-dependent kinase 6,Mitogen-activated protein kinase 3
map05219	Bladder cancer	0.0325063	P27361 P12931	Mitogen-activated protein kinase 3,Proto-oncogene tyrosine-protein kinase Src
map05200	Pathways in cancer	0.0345386	M0QZR4 A0A024R056 A0A2R8Y5A3 Q00534 P27361 B4E2L0	Rho guanine nucleotide exchange factor 1,Guanine nucleotide binding protein (G protein), beta polypeptide 1, isoform CRA_a,Catenin beta-1,Cyclin-dependent kinase 6,Mitogen-activated protein kinase 3,cDNA FLJ54730, highly similar to cAMP-dependent protein kinase, beta-2-catalytic subunit
map05161	Hepatitis B	0.0361413	Q00534 P27361 P12931	Cyclin-dependent kinase 6,Mitogen-activated protein kinase 3,Proto-oncogene tyrosine-protein kinase Src
map04917	Prolactin signaling pathway	0.0364265	P27361 P12931	Mitogen-activated protein kinase 3,Proto-oncogene tyrosine-protein kinase Src
map05166	HTLV-I infection	0.0369957	A0A2R8Y5A3 Q6NVC0 P42773 B4E2L0	Catenin beta-1,SLC25A5 protein (Fragment),Cyclin-dependent kinase 4 inhibitor C,cDNA FLJ54730, highly similar to cAMP-dependent protein kinase, beta-2-catalytic subunit
map04370	VEGF signaling pathway	0.0447792	P27361 P12931	Mitogen-activated protein kinase 3,Proto-oncogene tyrosine-protein kinase Src
map04961	Endocrine and other factor-regulated calcium reabsorption	0.0447792	A0A0D9SFE4 B4E2L0	Dynamin-1,cDNA FLJ54730, highly similar to cAMP-dependent protein kinase, beta-2-catalytic subunit
map05213	Endometrial cancer	0.0447792	A0A2R8Y5A3 P27361	Catenin beta-1,Mitogen-activated protein kinase 3
map04723	Retrograde endocannabinoid signaling	0.0457988	A0A024R056 P27361 B4E2L0	Guanine nucleotide binding protein (G protein), beta polypeptide 1, isoform CRA_a,Mitogen-activated protein kinase 3,cDNA FLJ54730, highly similar to cAMP-dependent protein kinase, beta-2-catalytic subunit
map00564	Glycerophospholipid metabolism	0.0491975	A0A140VJC9 A8KAH1	Lysophospholipase II, isoform CRA_f,cDNA FLJ75839, highly similar to Homo sapiens phosphatidylserine synthase 1 (PTDSS1), mRNA
map04720	Long-term potentiation	0.0491975	P27361 B4E2L0	Mitogen-activated protein kinase 3,cDNA FLJ54730, highly similar to cAMP-dependent protein kinase, beta-2-catalytic subunit
